# Supplementary material for: Attraction of Sweet Potato Whitefly, Bemisia tabaci (Hemiptera: Aleyrodidae), and Two Generalist Predators to Green Leaf Volatile Compounds
Source: Insects. 2024 Sep 28;15(10):750. doi: 10.3390/insects15100750 (PMC11508912; doi:10.3390/insects15100750)
Supplement: Supplementary file 1 [file insects-15-00750-s001.zip]

Archive with 1 entries (1 files):
- SPWF_Enemies_MDPI_Data.xlsx
