# Supplementary material for: Attraction of Sweet Potato Whitefly, Bemisia tabaci (Hemiptera: Aleyrodidae), and Two Generalist Predators to Green Leaf Volatile Compounds
Source: Insects. 2024 Sep 28;15(10):750. doi: 10.3390/insects15100750 (PMC11508912; doi:10.3390/insects15100750)
Supplement: Supplementary file 1 [file insects-15-00750-s001.zip › SPWF_Enemies_MDPI_Data.xlsx]

## Sheet: Whitefly response
Species	Gender	Chemical	Concentration	TRT	Control
Whitefly	Female	(z)-3-hexenyl acetate	10-1	18	17
Whitefly	Female	(z)-3-hexenyl acetate	10-2	25	11
Whitefly	Female	(z)-3-hexenyl acetate	10-3	15	19
Whitefly	Female	(z)-3-hexen-1-ol	10-3	21	14
Whitefly	Female	(z)-3-hexen-1-ol	10-4	23	12
Whitefly	Female	(z)-3-hexen-1-ol	10-5	23	26
Whitefly	Female	(Z)-3-Hexenal	10-1	13	20
Whitefly	Female	(Z)-3-Hexenal	10-2	41	15
Whitefly	Female	(Z)-3-Hexenal	10-3	30	22
Whitefly	Female	(E) - 2- Hexenal	10-2	15	15
Whitefly	Female	(E) - 2- Hexenal	10-3	12	20
Whitefly	Female	(E) - 2- Hexenal	10-4	20	16
Whitefly	Female	3 Chem Blend		19	12
Whitefly	Female	ALC + ACE		26	8
Whitefly	Female	2-chemical blend vs (Z)-3-hexenal		17	18
Macrolophus	Female	2-chemical blend vs control		17	7
Macrolophus	Male	2-chemical blend vs control		16	8
Delphastus	Female	2-chemical blend vs control		13	11
Delphastus	Male	2-chemical blend vs control		13	11
